# Supplementary material for: Signal Peptide Features Determining the Substrate Specificities of Targeting and Translocation Components in Human ER Protein Import
Source: Front Physiol. 2022 Jul 11;13:833540. doi: 10.3389/fphys.2022.833540 (PMC9309488; doi:10.3389/fphys.2022.833540)
Supplement: Supplementary file 1 [file Table2.XLSX]

## Sheet: Blatt1
Table S2. Statistics for the identification of clients of protein translocation components.
Proteins	SEC61A1	SEC62	SEC62 ko	SEC63	SEC63 ko	ERj1	TRAM1	TRAPB	TRAP ko
Statistically analyzed proteins	5129	4819	6195	6655	6195	4947	5961	5911	5920
representing the secretory pathway (%)	26	28	26	28	26	27	28	27	nd
Proteins with SP (%)	6	7	5	7	5	6	7	7	nd
N-Glycoproteins (%)	8	9	7	9	7	8	9	8	nd
Membrane proteins (%)	12	14	12	14	12	13	14	13	nd
Cytosolic proteins (%)	30	30	nd	28	nd	nd	nd	29	nd
Positively affected proteins	342	196	121	13	103	80	118	77	39
Negatively affected proteins	482	155	208	21	199	92	86	180	279
representing the secretory pathway (%)	61	25	48	50	37	30	48	40	36
Negatively affected proteins with SP (%)	41	12	30	14	11	8	16	22	12
Negatively affected N-glycoproteins (%)	45	13	33	24	18	13	21	23	17
Negatively affected membrane proteins (%)	36	8	21	38	21	11	24	26	23
Negatively affected cytosolic proteins (%)	15	28	23	28	26	28	17	24	30
Negatively affected proteins with SP	197	18	62	3	21	7	13	38	34
including membrane proteins (MP)	77	2	18	2	9	2	4	19	16
corresponding to %	39	11	29	67	43	29	31	50	53
Negatively affected proteins with TMH	98	6	22	6	29	8	17	22	41
Negatively affected peroxisomal MPs	1	0	nd	nd	2	nd	0	0	1
Negatively affected mitochondrial MPs	11	4	7	1	10	2	4	3	8
