# Supplementary material for: Signal Peptide Features Determining the Substrate Specificities of Targeting and Translocation Components in Human ER Protein Import
Source: Front Physiol. 2022 Jul 11;13:833540. doi: 10.3389/fphys.2022.833540 (PMC9309488; doi:10.3389/fphys.2022.833540)
Supplement: Supplementary file 2 [file Table1.XLSX]

## Sheet: Blatt1
Table S1. Statistics for the identification of clients of targeting components to the ER in comparison to the Sec61 complex.
Proteins	KTN1	RRBP1	SRB	SND2	WRB	SND2/WRB	PEX3	PEX3 ko	SEC61A1
Statistically analyzed proteins	4947	4813	4856	5997	6052	5997	6488	6328	5129
representing the secretory pathway (%)	27	26	29	27	28	27	29	29	26
Proteins with SP (%)	6	6	7	6	7	6	7	7	6
N-Glycoproteins (%)	8	8	10	8	9	8	9	9	8
Membrane proteins (%)	13	12	14	13	13	13	13	13	12
Cytosolic proteins (%)	nd	nd	nd	28	28	28	nd	nd	30
Positively affected proteins	25	157	6	33	152	205	0	97	342
Negatively affected proteins	45	141	133	43	144	196	13	141	482
representing the secretory pathway (%)	41	37	50	47	45	38	54	39	61
Negatively affected proteins with SP (%)	7	18	18	7	10	7	8	19	41
Negatively affected N-glycoproteins (%)	18	17	27	12	10	13	8	21	45
Negatively affected membrane proteins (%)	22	18	35	30	19	26	31	18	36
Negatively affected cytosolic proteins (%)	39	29	25	22	22	24	8	22	15
Negatively affected proteins with SP	3	21	24	3	13	13	1	27	197
including membrane proteins (MP)	1	6	14	3	6	7	1	6	77
corresponding to %	33	29	58	100	46	54	100	22	39
Negatively affected proteins with TMH	8	18	30	9	14	30	3	16	98
Negatively affected peroxisomal MPs	0	nd	2	nd	1	0	1	6	1
Negatively affected mitochondrial MPs	0	3	4	1	3	6	nd	4	11
